# Supplementary material for: Emergency and Non-Referral Admissions as Predictors of Hospital Mortality Among Adults with Congenital Heart Diseases: A Nationwide Claim-Based Registry Study in Japan
Source: Healthcare (Basel). 2026 Jan 27;14(3):315. doi: 10.3390/healthcare14030315 (PMC12896941; doi:10.3390/healthcare14030315)
Supplement: Supplementary file 1 [file healthcare-14-00315-s001.zip]

Archive with 10 entries (8 files):
- healthcare-4087224-supplementary/
- healthcare-4087224-supplementary/suppl files/
- healthcare-4087224-supplementary/suppl files/Figure S1.ppt
- healthcare-4087224-supplementary/suppl files/Supplemental Method S1.pdf
- healthcare-4087224-supplementary/suppl files/Supplemental Method S2.pdf
- healthcare-4087224-supplementary/suppl files/Supplemental Results.pdf
- healthcare-4087224-supplementary/suppl files/Table S1.pdf
- healthcare-4087224-supplementary/suppl files/Table S2.pdf
- healthcare-4087224-supplementary/suppl files/Table S3.pdf
- healthcare-4087224-supplementary/suppl files/Table S4.pdf
